# Supplementary material for: The Interactive Effects of Nutrient Density and Breed on Growth Performance and Gut Microbiota in Broilers
Source: Animals (Basel). 2024 Dec 6;14(23):3528. doi: 10.3390/ani14233528 (PMC11639963; doi:10.3390/ani14233528)
Supplement: Supplementary file 1 [file animals-14-03528-s001.zip]

Archive with 1 entries (1 files):
- animals-3297673-supplementary.pdf
